# Supplementary material for: Transcriptome Analyses Revealed the Wax and Phenylpropanoid Biosynthesis Pathways Related to Disease Resistance in Rootstock-Grafted Cucumber
Source: Plants (Basel). 2023 Aug 16;12(16):2963. doi: 10.3390/plants12162963 (PMC10458401; doi:10.3390/plants12162963)
Supplement: Supplementary file 1 [file plants-12-02963-s001.zip]

Archive with 2 entries (2 files):
- Figure S1.tif
- Supplementary table.xlsx
