# Supplementary material for: Transcriptome Analyses Revealed the Wax and Phenylpropanoid Biosynthesis Pathways Related to Disease Resistance in Rootstock-Grafted Cucumber
Source: Plants (Basel). 2023 Aug 16;12(16):2963. doi: 10.3390/plants12162963 (PMC10458401; doi:10.3390/plants12162963)
Supplement: Supplementary file 1 [file plants-12-02963-s001.zip › Supplementary table.xlsx]

## Sheet: Table S1 
Table S1 Summary of RNA sequencing data.
Sample Name	Raw reads	Clean Reads	Total Mapping Ratio (%)	Uniquely MappingRatio (%)	Q30 Percentage(%)	GC Percentage（%）
SR-1	43047992	39284802	95.12	92.11	92.83	44.19
SR-2	43439006	42038676	95.76	92.77	91.7	44.99
SR-3	45909026	44501570	95.7	92.64	92.04	45.08
BG-1	45473022	42252200	94	90.59	92.02	44.17
BG-2	43356248	40213060	94.82	91.77	91.97	43.99
BG-3	48654166	45463928	94.96	91.92	91.78	44.03

## Sheet: Table S2 
Table S2 Details regarding the qRT-PCR primers.
Gene ID	Forward primer 5'-3'	Reverse primer 3'-5'
Actin	TTTATATGCGTTCGTGGACTGG	CTTGGTGGCTTCTCAGGGTAAT
CsaV3_3G010290	ACCACTACACCCCTGCATTG	GCTCTGTCCACCCTTCCATC
CsaV3_7G034800	AAATCGCGGTACCCGTTCAT	ATGTAGCCGCCAATGGACAA
CsaV3_6G039710	GTCTCGTTCGGCTACCAGAG	CCACGAAGAGGCAAACATGG
CsaV3_4G002330	TCACTCCGCAACACGAGC	TGGCAAACATGGAGTGACGTT
CsaV3_4G002310	TGGCTCAGAAGGTTTGTGCT	CTTCATGGACTCAGCTGCCA
CsaV3_4G002320	ATGGTGGAAGAGTATCGAAGG	GGTTCTTCTATGGGAAGTAGC
CsaV3_6G039690	TGGAGAGTTTGTGCATTGGC	GCCTCCGATACTCCTCAACC
CsaV3_6G039700	GGGGAAACTCTTGACGCTGA	GCCGTGCCATTAACAAGAGC
CsaV3_4G002300	GGTGTCAAAGCTAGCTAAAGGC	TCCTTTTGAAGAGCTCCACCT
CsaV3_4G023630	GTCCGCCGTGAAGTCAAAAG	GCAAAACAGACCCATCGCAG
CsaV3_7G031610	TGTGGACTACGAGTCGGCG	GGCACGATGGGCATGATCG
CsaV3_7G005720	ATGGGGTCGTTTTGCTTGGA	AGGCTAGAGGATGGTCCTGG
CsaV3_3G003660	GAAGTAAGAAGCATGTTTGTCACTACT	TAATCGGAATCTAAGAGCCGTAATA
CsaV3_2G004770	TTGTCATGCAGCAAGAAGCG	AAAACCTTGGCAGCACGATG
CsaV3_3G003680	CAACCAACTGCTTGGGGAGA	GCTTCTCACTGCTTCCGTCA
CsaV3_3G005760	ATGGCTTTTTGACTGTCCCA	CTTCTGAGCGTCCATGATTGC
